# Supplementary material for: Soil Aggregate Fungal Network Complexity Drives Soil Multifunctionality During Vegetation Restoration
Source: Microorganisms. 2026 Jan 11;14(1):161. doi: 10.3390/microorganisms14010161 (PMC12843732; doi:10.3390/microorganisms14010161)
Supplement: Supplementary file 1 [file microorganisms-14-00161-s001.zip]

Archive with 1 entries (1 files):
- microorganisms-4036165-supplementary.pdf
